# Supplementary material for: Transcriptomic Analysis Reveals Potential Gene Regulatory Networks Under Cold Stress of Loquat (Eriobotrya japonica Lindl.)
Source: Front Plant Sci. 2022 Jul 22;13:944269. doi: 10.3389/fpls.2022.944269 (PMC9354853; doi:10.3389/fpls.2022.944269)
Supplement: Supplementary file 1 [file Table_1.XLSX]

## Sheet: Sheet1
Gene ID	Primers	Sequences
EVM0010655	F	GGGCCACTTCTTCCTTTAGAA
	R	CGGAGGCCTTATTACCCAAATA
EVM0013805	F	GTGCCCTCCAAGAAATCTCTAA
	R	CCGGTTCGACCATGTGTATAG
EVM0001293	F	GATCAGGACAGGTCTCATTTGT
	R	TAGGGTTCTTGGTGGTTGTG
EVM0003984	F	GAGTGGGTGGTGACAAAGAA
	R	AGTGAACTCCATGAGCAGATAAG
EVM0011240	F	CTTTCTCGGTGGTGTTCCTATG
	R	CCAACCTATCACCTTCCCAATC
EVM0022425	F	CAGGAAGGGTCGGTGATTTAT
	R	GACAGAACCTCCACTTGACTAC
EVM0024528	F	ATCGCGTGCTCTGCTTTAT
	R	AGCTCCATCACTTGCCTTATC
EVM0037030	F	TTTGTGGGTGGTCCGTAATC
	R	CGTTCATCGGCAAAGCAATC
EVM0037068	F	GGTAGCAATGGAGAACCCTAAT
	R	CGAGTGAAGCCATCCTCTAATC
EVM0043408	F	CAAGAGAACAGTCCCTCACTTC
	R	TTCCTCCAACGCCTTTATCC
EVM0016560	F	AAGCTCTTAGGCTGGTCTTAAC
	R	CTGCTCCAGTTCTACCAATTACT
EVM0016973	F	CCAGGTCATAGTCGCAGTAATC
	R	ATCCATCCCGCAAAGAAGAG
EVM0035770	F	CCACCGTTGTATCCATCTACTC
	R	GAGAAAGCCCTGCGCTATAA
EVM0029811	F	GGATACGTGGCTCCTGAATATG
	R	CCCACTCTCATTCCGTTGTT
EVM0007522	F	CCACCACACTCACCACAATA
	R	TCCACCTTGACCAAGAAGATTAG
EVM0019629	F	GTGGAGGTTCTGGTTCCAATTA
	R	GACTGCTACTTCCTTCCCATTT
EVM0019672	F	TCTGGTTGGTGGACCTTATTG
	R	TCCATGGCGGTTACGTTATT
EVM0003585-WRKY	F	GGGAGTCTTGATGATGGCTATAC
	R	CACGATGTGTGCATCTGTAGTA
EVM0005938-ERF	F	CCAGCAGAAGGAGGAGTTTATG
	R	GGCGAATTGTCGGAAGAGAT
EVM0008555-NAC	F	TTGGCATCAGTAGCAAGAGAG
	R	CCAACGGCTTCATTGGATTTAG
EVM0010057-bHLH	F	TCTCTCTCTCTCTCTCTCTCTCT
	R	CTCTTCGGTTTGGAGGAACATA
EjACTIN	F	GGAACTGGAATGGTCAAGGC
	R	CCAGATCTTCTCCATGTCATCC
