# Supplementary material for: Transcriptomic Analysis Reveals Potential Gene Regulatory Networks Under Cold Stress of Loquat (Eriobotrya japonica Lindl.)
Source: Front Plant Sci. 2022 Jul 22;13:944269. doi: 10.3389/fpls.2022.944269 (PMC9354853; doi:10.3389/fpls.2022.944269)
Supplement: Supplementary file 2 [file Table_2.XLSX]

## Sheet: GO分析
#Total_gene		Huoju		Ninghaibai
biological process	cellular process	935		1109
biological process	metabolic process	741		877
biological process	single-organism process	751		901
biological process	biological regulation	490		620
biological process	response to stimulus	422		517
biological process	cellular component organization or biogenesis	111		162
biological process	localization	131		176
biological process	signaling	252		301
biological process	multicellular organismal process	84		113
biological process	developmental process	72		106
biological process	reproductive process	44		58
biological process	multi-organism process	63		80
biological process	reproduction	24		36
biological process	growth	23		37
biological process	immune system process	21		27
biological process	detoxification	3		4
biological process	rhythmic process	6		6
biological process	locomotion	4		4
biological process	biological adhesion	1	4178	1	5135
cellular component	membrane	962		1190
cellular component	membrane part	902		1112
cellular component	cell	675		866
cellular component	cell part	675		866
cellular component	organelle	542		691
cellular component	macromolecular complex	118		139
cellular component	organelle part	113		145
cellular component	extracellular region	68		92
cellular component	membrane-enclosed lumen	23		32
cellular component	extracellular region part	27		45
cellular component	other organism	26		42
cellular component	other organism part	26		42
cellular component	cell junction	14		17
cellular component	symplast	12		13
cellular component	supramolecular complex	5		6
cellular component	nucleoid	3	4191	1	5299
molecular function	binding	1491		1847
molecular function	catalytic activity	1221		1405
molecular function	transporter activity	117		155
molecular function	nucleic acid binding transcription factor activity	148		188
molecular function	structural molecule activity	17		22
molecular function	electron carrier activity	23		23
molecular function	antioxidant activity	12		15
molecular function	transcription factor activity, protein binding	19		23
molecular function	molecular transducer activity	21		27
molecular function	signal transducer activity	21		27
molecular function	molecular function regulator	13	3103	17	3749
			11472		14183		25655
