# Supplementary material for: Transcriptomic Analysis Reveals Potential Gene Regulatory Networks Under Cold Stress of Loquat (Eriobotrya japonica Lindl.)
Source: Front Plant Sci. 2022 Jul 22;13:944269. doi: 10.3389/fpls.2022.944269 (PMC9354853; doi:10.3389/fpls.2022.944269)
Supplement: Supplementary file 3 [file Table_3.XLSX]

## Sheet: 火炬 COG.class
#ID	Class_Name	Huoju	Ninghaibai
A	RNA processing and modification	1	1
B	Chromatin structure and dynamics	0	3
C	Energy production and conversion	43	47
D	Cell cycle control, cell division, chromosome partitioning	27	27
E	Amino acid transport and metabolism	61	70
F	Nucleotide transport and metabolism	22	23
G	Carbohydrate transport and metabolism	112	126
H	Coenzyme transport and metabolism	55	61
I	Lipid transport and metabolism	84	101
J	Translation, ribosomal structure and biogenesis	36	46
K	Transcription	22	31
L	Replication, recombination and repair	17	24
M	Cell wall/membrane/envelope biogenesis	101	111
N	Cell motility	14	16
O	Posttranslational modification, protein turnover, chaperones	77	89
P	Inorganic ion transport and metabolism	73	74
Q	Secondary metabolites biosynthesis, transport and catabolism	91	121
R	General function prediction only	196	246
S	Function unknown	19	20
T	Signal transduction mechanisms	207	265
U	Intracellular trafficking, secretion, and vesicular transport	6	8
V	Defense mechanisms	65	76
W	Extracellular structures	4	4
X	Mobilome: prophages, transposons	0	1
Y	Nuclear structure	0	0
Z	Cytoskeleton	4	4
		1337	1595	2932
