# Supplementary material for: Transcriptomic Analysis Reveals Potential Gene Regulatory Networks Under Cold Stress of Loquat (Eriobotrya japonica Lindl.)
Source: Front Plant Sci. 2022 Jul 22;13:944269. doi: 10.3389/fpls.2022.944269 (PMC9354853; doi:10.3389/fpls.2022.944269)
Supplement: Supplementary file 4 [file Table_4.XLSX]

## Sheet: KEGG_class
#KEGG Category		Huoju	Ninghaibai
Cellular Processes
	Endocytosis	45	48
	Peroxisome	15	21
	Phagosome	6	7
Environmental Information Processing
	ABC transporters	11	18
	MAPK signaling pathway - plant	83	103
	Phosphatidylinositol signaling system	21	23
	Plant hormone signal transduction	142	200
Genetic Information Processing
	Protein export	10	14
	Protein processing in endoplasmic reticulum	36	49
	Ubiquitin mediated proteolysis	33	38
	Homologous recombination	17	17
	Spliceosome	38	57
	RNA transport	16	18
	Ribosome biogenesis in eukaryotes	11	13
	mRNA surveillance pathway	16	18
Metabolism
	Cysteine and methionine metabolism	18	20
	Phenylpropanoid biosynthesis	30	41
	Amino sugar and nucleotide sugar metabolism	29	31
	Galactose metabolism	22	27
	Glycolysis / Gluconeogenesis	17	20
	Glyoxylate and dicarboxylate metabolism	15	15
	Inositol phosphate metabolism	17	19
	Pentose and glucuronate interconversions	40	44
	Starch and sucrose metabolism	157	175
	Biosynthesis of amino acids	30	34
	Carbon metabolism	26	27
	Glycerolipid metabolism	24	26
	Glycerophospholipid metabolism	35	38
	alpha-Linolenic acid metabolism	23	32
	Porphyrin and chlorophyll metabolism	17	14
	Glutathione metabolism	16	20
	Sesquiterpenoid and triterpenoid biosynthesis	23	23
	Purine metabolism	17	20
Organismal Systems
	Circadian rhythm - plant	38	46
	Plant-pathogen interaction	184	226
		1278	1542	2820
