# Supplementary material for: Transcriptomic Analysis Reveals Potential Gene Regulatory Networks Under Cold Stress of Loquat (Eriobotrya japonica Lindl.)
Source: Front Plant Sci. 2022 Jul 22;13:944269. doi: 10.3389/fpls.2022.944269 (PMC9354853; doi:10.3389/fpls.2022.944269)
Supplement: Supplementary file 5 [file Table_5.XLSX]

## Sheet: Sheet1
TF	H29VSH30	N29VSN30
AP2/ERF-AP2	41	49
AUX/IAA	7	10
B3	7	9
BES1	9	6
bHLH	29	33
bZIP	14	17
C2C2-CO-like	4	9
C2C2-Dof	12	19
C2C2-GATA	5	9
C2C2-LSD	1	1
C2H2	18	21
C3H	10	9
FAR1	4	5
GRAS	13	26
GRF	3	4
HB-HD-ZIP	11	16
HSF	8	15
Jumonji	5	5
LOB	1	4
MADS-MIKC	2	2
MYB	35	45
NAC	26	27
NF-YA	9	6
OFP	2	6
Others	15	19
PHD	5	3
SET	2	3
Tify	12	13
Trihelix	7	15
TUB	3	4
WRKY	35	40
zf-HD	3	2
