# Supplementary material for: Transcriptomic Analysis Reveals Potential Gene Regulatory Networks Under Cold Stress of Loquat (Eriobotrya japonica Lindl.)
Source: Front Plant Sci. 2022 Jul 22;13:944269. doi: 10.3389/fpls.2022.944269 (PMC9354853; doi:10.3389/fpls.2022.944269)
Supplement: Supplementary file 6 [file Table_6.XLSX]

## Sheet: AP2 ERF-AP2
Genename	H29FPKM	H30FPKM	N29FPKM	N30FPKM
EVM0025033	6.7681	9.81391	2.98085	6.09947
EVM0037921	1.44944	0.788514	0.37348	0.285894
EVM0004279	93.203	46.2405	33.3406	40.1726
EVM0008633	129.442	275.425	57.4951	245.815
EVM0010489	5.77065	1.24043	0.715563	0.0792987
EVM0024572	280.911	33.3009	77.4271	9.01381
EVM0031979	5.44352	3.7091	13.448	16.4887
EVM0040791	4.42402	2.21436	2.15548	1.87309
EVM0042245	26.9605	26.0611	11.4485	9.01999

## Sheet: AUX-IAA
Genename	H29FPKM	H30FPKM	N29FPKM	N30FPKM
EVM0019540	12.1117	7.29836	5.55996	5.70812
EVM0024608	9.03566	7.62304	2.56956	5.22769

## Sheet: bHLH
Genename	H29FPKM	H30FPKM	N29FPKM	N30FPKM
EVM0018840	4.51495	0.0621083	0.218596	0
EVM0027685	4.42633	2.3457	0.758361	2.18348
EVM0034520	2.65227	0.900021	0.834638	0.979168
EVM0042751	2.68923	0.161861	0.425063	0.163679

## Sheet: C2H2
Genename	H29FPKM	H30FPKM	N29FPKM	N30FPKM
EVM0001917	170.749	369.625	78.7678	230.711
EVM0004757	6.74568	5.12565	3.15447	5.22819
EVM0020109	376.446	353.706	126.702	138.296
EVM0039072	9.96832	28.5136	4.43025	30.5863

## Sheet: HSF
Genename	H29FPKM	H30FPKM	N29FPKM	N30FPKM
EVM0003223	1.94978	0.926571	7.99425	1.43405
EVM0010636	95.832	403.522	39.6253	311.043
EVM0041431	6.61244	6.08302	2.84911	2.48468

## Sheet: MADS-MIKC
Genename	H29FPKM	H30FPKM	N29FPKM	N30FPKM
EVM0017613	5.30076	3.17898	0.203071	0.226735
EVM0018841	3.75128	3.48683	1.43039	0.92908
EVM0025243	6.94225	6.41394	2.57037	4.17942
EVM0040008	4.2606	5.24167	1.86869	3.0887
EVM0040812	2.0402	3.44201	0.808316	1.40297

## Sheet: MYB
Genename	H29FPKM	H30FPKM	N29FPKM	N30FPKM
EVM0038525	2.24727	1.74086	5.92673	4.64627
EVM0045076	16.3131	17.1424	2.73719	4.54918
EVM0009876	10.0878	7.97476	4.93529	7.23092
EVM0024988	45.6991	34.4239	13.1831	16.0202
EVM0032449	7.29658	39.9707	1.80973	29.1891

## Sheet: NAC
Genename	H29FPKM	H30FPKM	N29FPKM	N30FPKM
EVM0008555	7.89598	0.210281	18.0871	0.0253243
EVM0016264	1.97506	1.6146	0.511285	2.63929
EVM0026673	1.46376	0.679868	0.69666	0.664593
EVM0027654	148.229	322.86	72.4941	241.965

## Sheet: NF-YA
Genename	H29FPKM	H30FPKM	N29FPKM	N30FPKM
EVM0010642	5.63231	8.30375	1.96401	3.35093
EVM0044703	3.16426	1.79488	0.980403	1.46024
EVM0009681	9.49686	13.8161	4.24435	5.38072
EVM0024962	6.62904	4.39632	0.428145	0.369754
EVM0040251	3.97857	0.836433	1.19153	0.533935

## Sheet: WRKY
Genename	H29FPKM	H30FPKM	N29FPKM	N30FPKM
EVM0003706	7.83013	23.6368	18.9836	17.1526
EVM0008775	0.564333	0.381898	1.82786	0.780863
EVM0014533	2.26491	1.15151	5.26002	2.48909
EVM0018363	10.8144	18.101	24.1713	19.5842
EVM0024258	2.54112	0	8.68347	0.0359723
