# Supplementary material for: Transcriptomic Analysis Reveals Potential Gene Regulatory Networks Under Cold Stress of Loquat (Eriobotrya japonica Lindl.)
Source: Front Plant Sci. 2022 Jul 22;13:944269. doi: 10.3389/fpls.2022.944269 (PMC9354853; doi:10.3389/fpls.2022.944269)
Supplement: Supplementary file 7 [file Table_7.XLSX]

## Sheet: Sheet1
#ID	NR_annotation	H29FPKM	H30FPKM	N29FPKM	N30FPKM
EVM0010655	UDP-glycosyltransferase 92A1-like, partial [Malus domestica]	0.750703	2.59768	0.790519	3.594
EVM0013805	PREDICTED: UDP-glycosyltransferase 88F3 [Pyrus x bretschneideri]	7.87622	27.1094	6.82847	42.0175
EVM0001293	UDP-glycosyltransferase 82A1-like [Malus domestica]	17.4364	1.82941	22.9802	2.40648
EVM0003984	PREDICTED: xyloglucan glycosyltransferase 4-like [Pyrus x bretschneideri]	28.8708	7.71979	27.3205	7.70376
EVM0011240	UDP-glycosyltransferase 71A16-like [Malus domestica]	4.60558	1.25758	8.62141	1.08639
EVM0022425	UDP-glycosyltransferase 75C1-like [Malus domestica]	1.61372	0.456641	3.28301	0.979752
EVM0024528	glycosyltransferase [Pyrus ussuriensis x Pyrus communis]	10.343	2.23377	22.1799	2.33433
EVM0037030	phloretin 4'-O-glycosyltransferase [Malus baccata]	107.134	16.3134	137.445	29.6223
EVM0037068	probable xyloglucan glycosyltransferase 5 [Malus domestica]	37.0256	1.74496	24.324	1.50822
EVM0043408	xyloglucan glycosyltransferase 12 [Pyrus ussuriensis x Pyrus communis]	45.4163	14.4893	44.2112	12.2036
EVM0016560	sugar phosphate/phosphate translocator [Pyrus ussuriensis x Pyrus communis]	64.287	12.7727	55.1963	13.2947
EVM0016973	sugar transport protein 7 isoform X1 [Malus domestica]	1.88458	6.02205	1.72409	5.63206
EVM0035770	sugar transport protein 13-like [Malus domestica]	17.2708	3.84612	30.3648	4.59322
EVM0029811	proline-rich receptor-like protein kinase PERK9 [Malus domestica]	82.2632	21.9015	71.6538	21.902
EVM0007522	proline-rich receptor-like protein kinase PERK1 [Pyrus ussuriensis x Pyrus communis]	58.5499	14.3901	55.5231	18.4
EVM0019629	proline-rich receptor-like protein kinase PERK1 [Pyrus ussuriensis x Pyrus communis]	55.7727	12.0528	30.6079	10.757
EVM0019672	peroxidase 11 [Pyrus ussuriensis x Pyrus communis]	6.38786	3.20635	6.50706	3.49279
EVM0014468	glycosyltransferase BC10-like isoform X1 [Malus domestica]	25.1733	10.659	23.7035	9.61553
EVM0025563	PREDICTED: glycosyltransferase family 64 protein C4 [Pyrus x bretschneideri]	26.141	13.8109	32.173	13.9743
EVM0036266	glycosyltransferase BC10-like [Malus domestica]	18.2046	5.3565	10.7829	4.85473
EVM0037639	hydroxyproline O-galactosyltransferase GALT6-like [Malus domestica]	12.9086	4.39738	13.0165	5.6657
EVM0023749	PREDICTED: probable sugar phosphate/phosphate translocator At5g04160 [Pyrus x bretschneideri]	24.5719	10.4282	23.4642	11.1531
EVM0036335	probable sugar phosphate/phosphate translocator At3g11320 [Malus domestica]	50.9523	28.0924	54.2195	25.4586
EVM0008063	Nucleotide-sugar transporter family protein [Prunus dulcis]	8.29258	4.22284	8.05493	3.54861
EVM0042910	PREDICTED: probable sugar phosphate/phosphate translocator At3g11320 [Pyrus x bretschneideri]	50.2627	25.8147	46.2372	21.5998
